# Supplementary material for: Multiscale Theoretical Study of Sulfur Dioxide (SO2) Adsorption in Metal–Organic Frameworks
Source: Molecules. 2023 Mar 31;28(7):3122. doi: 10.3390/molecules28073122 (PMC10096088; doi:10.3390/molecules28073122)
Supplement: Supplementary file 1 [file molecules-28-03122-s001.zip]

Archive with 1 entries (1 files):
- molecules-2189848-supplementary.pdf
